# Supplementary material for: Chemical Composition of Extracts from Various Parts of Feverfew (Tanacetum parthenium L.) and Their Antioxidant, Protective, and Antimicrobial Activities
Source: Int J Mol Sci. 2024 Nov 13;25(22):12179. doi: 10.3390/ijms252212179 (PMC11594288; doi:10.3390/ijms252212179)
Supplement: Supplementary file 1 [file ijms-25-12179-s001.zip]

Archive with 1 entries (1 files):
- ijms-3257161-supplementary.pdf
